# Supplementary material for: Variation Analysis in Premenopausal and Postmenopausal Breast Cancer Cases
Source: J Pers Med. 2024 Apr 20;14(4):434. doi: 10.3390/jpm14040434 (PMC11051104; doi:10.3390/jpm14040434)
Supplement: Supplementary file 1 [file jpm-14-00434-s001.zip]

Archive with 1 entries (1 files):
- jpm-2952657-supplementary.pdf
